# Supplementary material for: Real-time torque behavior of reciprocating nickel–titanium instruments using different irrigating solutions
Source: PLoS One. 2026 Apr 17;21(4):e0347424. doi: 10.1371/journal.pone.0347424 (PMC13089759; doi:10.1371/journal.pone.0347424)
Supplement: S1 Data — (XLSX) [file pone.0347424.s001.xlsx]

## Sheet: Sayfa1
File	Irrigant	Time	Mean Torque	Maximum Torque
1	1	67	0.96	1.8
1	1	135	1.4	3.5
1	1	96	1.61	3
1	1	126	2.21	3.5
1	1	81	1.22	2
1	1	96	1.63	3.2
1	1	68	1.68	3.2
1	1	68	1.77	3.4
1	1	83	0.75	1.5
1	1	103	2	3.6
1	2	108	1.5	3
1	2	112	1.81	4
1	2	107	2.02	3.3
1	2	69	1.31	1.8
1	2	133	2.77	3.7
1	2	126	1.95	3
1	2	113	2.01	4.7
1	2	128	2.63	3.6
1	2	123	1.97	3.8
1	2	83	1.59	3.1
1	3	78	1.27	1.7
1	3	75	2.14	3
1	3	76	1.75	2.6
1	3	109	2.67	3.7
1	3	125	1.87	3.1
1	3	81	1.73	2.4
1	3	76	1.88	2.2
1	3	84	1.65	2.5
1	3	110	2.23	3.5
1	3	102	2.34	3.8
2	1	88	1.19	2.3
2	1	76	1.33	2.3
2	1	96	1.61	3.8
2	1	105	1.98	3.5
2	1	109	1.28	2.7
2	1	110	1.09	2.5
2	1	140	1.62	2.3
2	1	110	1.67	2.8
2	1	80	1.63	2.5
2	1	85	2.01	3.3
2	2	100	1.43	2.6
2	2	90	1.54	2.2
2	2	86	1.72	2.8
2	2	88	1.63	2.5
2	2	72	1.63	2.1
2	2	96	1.8	2.1
2	2	78	2.08	3.2
2	2	89	2.02	3.3
2	2	79	1.98	2.9
2	2	76	1.74	2.7
2	3	90	2.47	2.9
2	3	85	1.64	2.2
2	3	78	1.6	2.5
2	3	81	1.73	2.5
2	3	83	1.52	2.8
2	3	88	1.96	2.6
2	3	84	2.06	3
2	3	109	1.85	3.1
2	3	81	1.54	2.6
2	3	110	1.74	2.5
3	1	161	2.48	4.6
3	1	128	2.89	4.6
3	1	77	2.28	3.3
3	1	112	3.07	4.9
3	1	92	2.34	3.5
3	1	88	2.61	3.5
3	1	85	1.98	2.4
3	1	110	2.3	3.4
3	1	114	3.25	4.8
3	1	98	2.01	2.7
3	2	119	2.09	3.3
3	2	80	1.57	2.9
3	2	93	2.09	3.4
3	2	129	1.65	2.6
3	2	125	1.59	3.1
3	2	87	2.67	3.5
3	2	65	2.58	4.4
3	2	91	1.94	2.9
3	2	80	2.59	3.5
3	2	96	1.58	2.1
3	3	80	2.38	4
3	3	96	2.88	4.3
3	3	92	1.82	3.3
3	3	91	1.78	3.1
3	3	117	2.75	4
3	3	85	1.98	3.2
3	3	113	2.2	3.5
3	3	85	2.03	2.7
3	3	118	1.77	2.7
3	3	85	1.71	2.6
	File 1 -> Reciproc Blue	Irrigant 1 -> Saline (NaCl)
	File 2 -> WaveOne Gold	Irrigant 2 -> Sodium hypochlorite (NaOCl)
	File 3 -> T-endo MUST	Irrigant 3 -> Ethylene diamine tetraacetic acid (EDTA)
